# Supplementary material for: Examining the Psychoactive Differences between Kratom Strains
Source: Int J Environ Res Public Health. 2023 Jul 21;20(14):6425. doi: 10.3390/ijerph20146425 (PMC10379209; doi:10.3390/ijerph20146425)
Supplement: Supplementary file 1 [file ijerph-20-06425-s001.zip]

Archive with 1 entries (1 files):
- ijerph-2472345-supplementary.pdf
